# Supplementary material for: Changes in selective pressures associated with human population expansion may explain metabolic and immune related pathways enriched for signatures of positive selection
Source: BMC Genomics. 2016 Jul 21;17:504. doi: 10.1186/s12864-016-2783-2 (PMC4955149; doi:10.1186/s12864-016-2783-2)
Supplement: Supplementary file 2 — Significant gene sets found using iHS scores and Daub et al. [19] approach. Threshold is set to <0.09. Table S2. Significant gene sets found using iHS scores and Gowinda approach. Threshold is set to <0.09. Table S3. Significant gene sets found using XPCLR scores and Daub et al. [19] approach. Threshold is set to <0.09. For all the population pairs, the first population is the objective one and the second, the reference. Table S4. Significant gene sets found using XPCLR scores and Gowinda approach. Threshold is set to 0.09. For all the population pairs, the first population is the objective one and the second, the reference. Table S5. Immunity related gene sets detected with the GSEA approaches. Q-value threshold is set to <0.09. Table S6. 17 significant genes related to obesity, diabetes and metabolic syndrome that were found to be under positive selection with XPCLR and iHS analysis using the list of genes derived from Bio4j. Some of them (indicated with *) have been detected in previous studies to be under positive selection, too. The threshold was calculated based on the 1 % cut off level. Genes are categorized in groups of potential risk factors, potential protective and indirect associations. Table S7. Significant genes related to obesity, diabetes and metabolic syndrome that we found to be under positive selection from XPCLR and iHS analysis using the Protein-Protein Interaction (PPI) networks from the STRING database. Five of them (indicated with *) have been detected in previous studies to be under positive selection. (XLSX 29 kb) [file 12864_2016_2783_MOESM2_ESM.xlsx]

## Sheet: Table_S1
Table S1
CEU
Pathway ID	P-value	q-value	Gene Sets
105750	0	0.0196	G2/M checkpoints
105765	0	0.0196	Cell Cycle, Mitotic
106383	0.0002	0.0196	Olfactory Signaling Pathway
YRI
Pathway ID	P-value	q-value	Gene Sets
105765	0	0.0195	Cell Cycle, Mitotic
105837	0	0.0195	DNA Repair
125136	0.0001	0.0195	Spliceosome
117291	0.0003	0.029	RNA degradation
83046	0.0011	0.059	Homologous recombination
167325	0.0019	0.0669	Protein processing in endoplasmic reticulum
105677	0.002	0.0669	Apoptotic execution phase
CHB+JTP
Pathway ID	P-value	q-value	Gene Sets
106383	0.0002	0.0545	Olfactory Signaling Pathway

## Sheet: Table_S2
Table S2
CEU
Pathway ID	P-value	q-value	Gene Sets
105837	0.000129	0.053143	Dna Repair
105765	0.000397	0.0847675	Cell Cycle, Mitotic
YRI
Pathway ID	P-value	q-value	Gene Sets
105883	1e-06	0.000188	Nucleotide excision repair
105837	1e-06	0.000188	Dna repair
105739	2e-06	0.000253667	Cell cycle checkpoints
105765	5e-06	0.000461	Cell cycle Mitotic
83044	1e-05	0.0008138	Nucleotide excision repair
105884	1.4e-05	0.000907667	Global Genomic NER (GG-NER)
105890	1.7e-05	0.000985286	Transcription-coupled NER (TC-NER)
105750	2.2e-05	0.0010835	G2/M checkpoints
105945	2.9e-05	0.00132567	Mrna capping
105754	3.6e-05	0.0014822	Activation of atrin response to replication stress
106000	8.8e-05	0.00292717	RNA Pol II CTD phosphorylation and interaction with CE
105897	0.000107	0.00334562	Dna replication
83104	0.000117	0.00339193	Shigellosis
105784	0.000214	0.00595913	Synthesis of dna
105983	0.000245	0.00655456	Hiv infection
105949	0.000327	0.00820678	Formation of the early elongation complex
106002	0.000327	0.00820678	Formation of the hiv 1early elongation complex
105891	0.00041	0.00926205	Formation of transcription-coupled NER (TC-NER) repair complex
105892	0.00041	0.00926205	Dual incision reaction in TC-NER
106397	0.000526	0.0106771	Toll Like Receptor 9 (TLR9) Cascade
106391	0.000596	0.0106771	Toll Like Receptor 3 (TLR3) Cascade
106401	0.000596	0.0106771	MyD88-independent cascade
187089	0.000596	0.0106771	TRIF-mediated TLR3/TLR4 signaling
105887	0.000621	0.0106771	Dual incision reaction in GG-NER
105886	0.000621	0.0106771	Formation of incision complex in GG-NER
106400	0.000696	0.0116492	Activated TLR4 signalling
105812	0.000738	0.0116492	M phase
160950	0.000859	0.0131104	Processing of capped intron containing pre mrna
187082	0.000944	0.0131104	TRAF6 mediated induction of NFkB and MAP kinases
			upon TLR7/8 or 9 activation
125136	0.000962	0.0131104	Spliceosome
105782	0.001102	0.0131104	S phase
105951	0.001118	0.0131104	Mrna splicing
105952	0.001118	0.0131104	Mrna splicing major pathway
106396	0.001121	0.0131104	Toll Like Receptor 7/8 (TLR7/8) Cascade
187081	0.001121	0.0131104	MyD88 dependent cascade initiated on endosome
205107	0.001152	0.0131104	MyD88 cascade initiated on plasma membrane
106389	0.001152	0.0131104	Toll Like Receptor 10 (TLR10) Cascade
106395	0.001152	0.0131104	Toll Like Receptor 5 (TLR5) Cascade
106388	0.001173	0.0131104	Toll-Like Receptors Cascades
105899	0.001292	0.0137771	Regulation of DNA replication
160141	0.001296	0.0137771	interleukin1signaling
105818	0.001547	0.0156337	Mitotic anaphase
105953	0.00155	0.0156337	Mrna splicing minor pathway
106398	0.001675	0.0170675	Toll Like Receptor 4 (TLR4) Cascade
105900	0.001722	0.0173288	Association of licensing factors with the pre replicative complex
83045	0.001883	0.0175771	Mismatch repair
105901	0.001976	0.0175771	Removal of licensing factors from origins
106390	0.001992	0.0175771	MyD88:Mal cascade initiated on plasma membrane
106403	0.001992	0.0175771	Toll Like Receptor TLR1:TLR2 Cascade
106404	0.001992	0.0175771	Toll Like Receptor TLR6:TLR2 Cascade
106402	0.001992	0.0175771	Toll Like Receptor 2 (TLR2) Cascade
105937	0.002296	0.0203499	Gene expression
160942	0.002512	0.0222436	Mitotic g2g2 m phases
117292	0.002675	0.0237597	RIG-I-like receptor signaling pathway
105821	0.002738	0.0238781	Assembly of the pre replicative complex
161048	0.003352	0.02812	Chromosome maintenance
160140	0.003471	0.02812	Signaling by interleukins
375172	0.003772	0.02812	Salmonella infection
106481	0.003792	0.02812	Nuclear Events (kinase and transcription factor activation)
105801	0.003823	0.02812	g2 m transition
105787	0.00388	0.02812	Orc1 removal from chromatin
105786	0.00388	0.02812	Switching of origins to a post-replicative state
187087	0.003931	0.02812	IRAK1 recruits IKK complex
187083	0.003931	0.02812	IRAK1 recruits IKK complex upon TLR7/8 or 9 stimulation
105824	0.003978	0.02812	CDT1 association with the CDC6:ORC:origin complex
105995	0.00401	0.02812	Late phase of hiv life cycle
83054	0.004069	0.02812	Cell cycle
106003	0.004075	0.02812	Tat-mediated elongation of the HIV-1 transcript
106004	0.004075	0.02812	Formation of hiv 1 elongation complex containing hiv 1 tat
106001	0.004075	0.02812	Hiv transcription elongation
125137	0.004859	0.0314888	Cytosolic dna sensing pathway
83056	0.004908	0.0314888	Ubiquitin mediated proteolysis
105984	0.004945	0.0314888	Hiv life cycle
105894	0.005134	0.0314888	Repair synthesis for gap filling by dna polymerase in TC-NER
105889	0.005134	0.0314888	Repair synthesis of patch~2730 bases long by dna polymerase
106540	0.005177	0.0314888	Telomere maintenance
105950	0.005346	0.0314888	Formation of rna pol ii elongation complex
105948	0.005346	0.0314888	Rna polymerase ii transcription elongation
161052	0.005346	0.0314888	Formation of hiv elongation complex in the absence of hiv tat
105740	0.005459	0.0314888	G1/S DNA Damage Checkpoints
187107	0.005506	0.0314888	Regulation of IFNG signaling
83102	0.005519	0.0314888	Epithelial cell signaling in Helicobacter pylori infection
106076	0.005547	0.0314888	Viral Messenger RNA Synthesis
105826	0.005778	0.0314888	Regulation of APC/C activators between G1/S and early anaphase
105944	0.005813	0.0314888	RNA Polymerase II Promoter Escape
105943	0.005813	0.0314888	RNA Polymerase II Transcription Initiation
105942	0.005813	0.0314888	RNA Polymerase II Transcription Initiation And Promoter Clearance
105941	0.005813	0.0314888	RNA Polymerase II Transcription Pre-Initiation And Promoter Opening
105998	0.005813	0.0314888	HIV Transcription Initiation
105999	0.005813	0.0314888	Rna polymerase ii hiv promoter escape
105813	0.005985	0.0322111	Mitotic prophase
105769	0.006049	0.0323385	g1/s transition
105898	0.006296	0.0328831	Dna replication pre initiation
105820	0.006296	0.0328831	mg1transition
160941	0.006878	0.0357384	Mitotic g1/g1/s phases
83108	0.007377	0.0370729	Pancreatic cancer
106005	0.007591	0.0380104	Abortive elongation of HIV-1 transcript in the absence of Tat
106553	0.00767	0.0380854	Rna polymerase I transcription initiation
198761	0.00775	0.0382057	Osteopontin Signaling
205242	0.007818	0.0383049	Meiotic recombination
160134	0.008608	0.0423298	TAK1 activates NFkB by phosphorylation and activation of IKKs complex
105996	0.008694	0.0424105	Transcription of the HIV genome
149807	0.009375	0.0453944	Bacterial invasion of epithelial cells
105893	0.011358	0.0530846	Gap-filling DNA repair synthesis and ligation in TC-NER
105888	0.011358	0.0530846	Gap-filling DNA repair synthesis and ligation in GG-NER
105823	0.011417	0.0530846	CDC6 association with the ORC:origin complex
173973	0.011447	0.0530846	Hepatitis c
187097	0.012163	0.0563521	RIG-I/MDA5 mediated induction of IFN-alpha/beta pathways
101143	0.012637	0.0574619	Neurotrophin signaling pathway
105748	0.012825	0.0574619	p53-Independent DNA Damage Response
105747	0.012825	0.0574619	p53-Independent G1/S DNA damage checkpoint
105749	0.012825	0.0574619	Ubiquitin mediated degradation of phosphorylated cdc25a
106557	0.013934	0.062411	Rna polymerase ii transcription
187101	0.014088	0.0629592	TRAF6 mediated NF-kB activatio
187211	0.014734	0.0653654	Regulation of mRNA Stability by Proteins that Bind AU-rich Elements
169355	0.014978	0.0656417	Rac 1 signaling pathway
83116	0.015453	0.067406	Chronic myeloid leukemia
160135	0.016161	0.0708469	MAP kinase activation in TLR cascade
105836	0.016522	0.0721243	Autodegradation of Cdh1 by Cdh1:APC/C
122191	0.016884	0.0727505	NOD-like receptor signaling pathway
105791	0.017039	0.0727505	Leading strand synthesis
105792	0.017039	0.0727505	Polymerase switching
106545	0.017039	0.0727505	Polymerase switching on the C-strand of the telomere
106551	0.017257	0.0729364	RNA Polymerase I Promoter Clearance
106342	0.017947	0.0751795	Egfr down regulation
377262	0.018127	0.0757376	Fanconi anemia pathway
106548	0.018532	0.0765394	Packaging Of Telomere Ends
105895	0.018678	0.0765394	Fanconi anemia pathway
106176	0.018974	0.0769005	Regulation of ornithine decarboxylase (ODC)
105802	0.020542	0.0822189	Cyclin A/B1 associated events during G2/M transition
105744	0.020641	0.0822189	Stabilization of p53
106550	0.020921	0.0828347	Rna polymerase I transcription
187213	0.021368	0.0830831	Destabilization of mRNA by Butyrate Response Factor 1 (BRF1)
160944	0.021381	0.0830831	Regulation of mitotic cell cycle
105825	0.021381	0.0830831	APC/C-mediated degradation of cell cycle proteins
160947	0.022874	0.0883976	RNA Polymerase II Pre-transcription Event
160138	0.023146	0.0885796	MAPK targets/ Nuclear events mediated by MAP kinases
106386	0.023284	0.0885796	Immune system
160948	0.023731	0.0890152	Rna polymerase
105831	0.023884	0.0890297	APC/C:Cdc20 mediated degradation of mitotic proteins

## Sheet: Table_S3
Table S3
CEU-YRI
Pathway ID	P-value	q-value	Gene Sets
160975	0.0003	0.085	Signal attenuation
187099	0.0012	0.085	NF-kB activation through FADD/RIP-1 pathway mediated by caspase-8 and -10
149806	0.0014	0.085	Phototransduction
CHB+JTP-YRI
Pathway ID	P-value	q-value	Gene Sets
205242	0	0.058	Meiotic Recombination
CHB+JTP-CEU
Pathway ID	P-value	q-value	Gene Sets
106335	0.0002	0.0548	MicroRNA (miRNA) Biogenesis
YRI-CHB+JTP
Pathway ID	P-value	q-value	Gene Sets
106062	0	0.0573	Cell surface interactions at the vascular wall

## Sheet: Table_S4
Table S4
CHB+JTP-YRI
Pathway ID	P-value	q-value	Gene Sets
105648	8.8e-05	0.0346	Apoptosis
CEU-CHB+JTP
Pathway ID	P-value	q-value	Gene Sets
82926	4.2e-05	0.0157	Glycolysis gluconeogenesis
CHB+JTP-CEU
Pathway ID	P-value	q-value	Gene Sets
153910	2.8e-05	0.01	Phagosome
YRI-CEU
Pathway ID	P-value	q-value	Gene Sets
83121	7e-06	0.00186	Auto-immune thyroid disease
83123	1e-05	0.00186	Allograft rejection
YRI-CHB+JTP
Pathway ID	P-value	q-value	Gene Sets
106062	5e-06	0.0018	Cell surface interactions at the vascular wall
99051	0.000207	0.04158	Chemokine signaling pathway
106054	0.000304	0.04309	Integrin alphaIIb beta3 signaling
106053	0.000426	0.04503	Platelet Aggregation (Plug Formation)
106063	0.000782	0.0658	Tie2 signaling
106423	0.001031	0.07383	SHC mediated signalling
83080	0.001324	0.08102	T-cell-receptor signaling pathway

## Sheet: Table_S5
Table S5
HIV-related gene
Gene Sets	GSEA approach	Genome-Scan Method, population (pair, objective-reference)
Formation of the HIV-1 Early Elongation Complex	Gowinda	iHS, YRI
HIV infection	Gowinda	iHS, YRI
Late phase of HIV life cycle	Gowinda	iHS, YRI
Tat-mediated elongation of the HIV-1 transcript	Gowinda	iHS, YRI
Formation of HIV 1 elongation complex containing HIV 1	Gowinda	iHS, YRI
HIV transcription elongation	Gowinda	iHS, YRI
Formation of HIV elongation complex in the absence of HIV tat	Gowinda	iHS, YRI
HIV Transcription Initiation	Gowinda	iHS, YRI
Abortive elongation of HIV-1 transcript in the absence of Tat	Gowinda	iHS, YRI
Transcription of the HIV genome	Gowinda	iHS, YRI
Immune Protection- related
Gene Sets	GSEA approach	Genome-Scan Method, population (pair, objective-reference)
Toll Like Receptor 9 (TLR9) Cascade	Gowinda	iHS, YRI
Toll Like Receptor 3 (TLR3) Cascade	Gowinda	iHS, YRI
Toll Like Receptor 7/8 (TLR7/8) Cascade	Gowinda	iHS, YRI
Toll Like Receptor 10 (TLR10) Cascade	Gowinda	iHS, YRI
Toll Like Receptor 5 (TLR5) Cascade	Gowinda	iHS, YRI
Toll-Like Receptors Cascades	Gowinda	iHS, YRI
Toll Like Receptor 4 (TLR4) Cascade	Gowinda	iHS, YRI
Toll Like Receptor TLR1:TLR2 Cascade	Gowinda	iHS, YRI
Toll Like Receptor TLR6:TLR2 Cascade	Gowinda	iHS, YRI
Toll Like Receptor 2 (TLR2) Cascade	Gowinda	iHS, YRI
RIG-I-like receptor signaling pathway	Gowinda	iHS, YRI
RIG-I/MDA5 mediated induction of IFN-alpha/beta	Gowinda	iHS, YRI
Signaling by Interleukins	Gowinda	iHS, YRI
Interleukin-1 Signaling	Gowinda	iHS, YRI
Auto-immune thyroid disease	Gowinda	XCPLR, YRI-CEU
Allograft rejection	Gowinda	XCPLR, YRI-CEU
Apoptosis	Gowinda	XPCLR, CHB+JTP-YRI
Chemokine signaling	Gowinda	XPCLR, YRI-CHB+JTP
T-cell receptor signaling	Gowinda	XPCLR, YRI-CHB+JTP
Integrin alphaIIbbeta3 signaling	Gowinda	XPCLR, YRI-CHB+JTP
Pathogen- related
Gene Sets	GSEA approach	Genome-Scan Method, population (pair, objective-reference)
Cell surface interactions at the vascular wall	Gowinda and Daub et al. (2013)	XPCLR, YRI-CHB+JTP
Shigellosis	Gowinda	iHS, YRI
Salmonella infection	Gowinda	iHS, YRI
Epithelial cell signaling in Helicobacter pylori infection	Gowinda	iHS, YRI
Bacterial invasion of epithelial cells	Gowinda	iHS, YRI

## Sheet: Table_S6
Table S6
Gene Symbol	Population Pair or Population	Genome Scan Method	Association/ Potential Risk /Potential Protection
GATA6	YRI-CEU	XPCLR	Potential Risk [1]
UCP2*	YRI-CEU	XPCLR	Potential Risk [2]
CP	YRI-CEU	XPCLR	Potential Risk [3]
LARS2	YRI-CEU	XPCLR	Potential Risk [4]
MRAP2	YRI-JTP+CHB	XPCLR	Potential Risk [5]
GNAS	YRI-JTP+CHB	XPCLR	Indirect association of obesity in the Albright hereditary osteodystrophy [6]
SLC27A4*	YRI-JTP+CHB	XPCLR	Association with fatty acid metabolism and candidate for insulin resistance syndrome [7]
MEGF8	CEU-YRI	XPCLR	Indirect association with Carpenter syndrome, in which obesity is one of its clinical feature) [8]
BLK*	CEU-JTP+CHB	XPCLR	Potential Risk [9]
SLC2A10*	CEU-JTP+CHB	XPCLR	Potential Protective (Till now no significant association with diabetes type 2) [10-11]
SLC19A2*	JTP+CHB-CEU	XPCLR	Potential Risk [12-13]
PIK3CB	JTP+CHB-CEU	XPCLR	Potential protective (The rs361072 variant in the promoter of PIK3CB gene has been associated with protection against insulin resistance [14-15]
KDM3A	JTP+CHB-YRI	XPCLR	Key regulator of obesity and metabolic syndrome. Loss of the gene function causes obesity. [16-17]
SOD2	CEU	iHS	Indirect association with diabetic nephropathy [18]
GPD2	CEU	iHS	Indirect association with glucose-induced insulin secretion [19]
VPS13B	YRI	iHS	Indirect association for development of diabetes in cohorts with Cohen syndrome [20]
SGIP1	YRI	iHS	Potential Risk [21]
***Bio4j extracted all the genes that have a direct or indirect association with diabetes, obesity and metabolic syndrome. Here, by indirect association, we mean one of the following: - development of obesity or/and diabetes as the result/feature of another disease such as Cohen or Carpenter syndrome. - Key regulator of a function important for diabetes, obesity, metabolic syndrome or insulin sec…

## Sheet: Table_S7
Table S7
Gene Symbol	Population Pair/ Population	Genome Scan Method	Association/ Potential Risk /Potential Protection
EPS15*	CEU-JTP+CHB	XPCLR	Indirect association (Encodes a protein for EGFR pathway, which is potential protective)
	JTP+CHB -YRI
EGFR*	YRI-JTP+CHB	XPCLR	Potential Protective [22-23]
SOCS1*	JTP+CHB-CEU	XPCLR	Potential protective [24-25]
TSC2*	YRI-JTP+CHB	XPCLR	Indirect association with the regulation of β-cell mass [26]
ADCY6	YRI-JTP+CHB	XPCLR	Indirect association (paralog with ADCY5, which plays a role in diabetes risk) [27]
PTH*	YRI, CEU	iHS	Potential Risk [28]
